# Supplementary material for: Novel genes associated with folic acid-mediated metabolism in mouse: A bioinformatics study
Source: PLoS One. 2020 Sep 11;15(9):e0238940. doi: 10.1371/journal.pone.0238940 (PMC7485790; doi:10.1371/journal.pone.0238940)
Supplement: S1 Table — (XLSX) [file pone.0238940.s001.xlsx]

## Sheet: module_bisque4.DE.list.go_bp
Table S1. The GO functional enrichment analysis of the eigengenes in brown4 module.
Biological process
ID	Description	pvalue	p.adjust	geneID	Count
GO:2000018	regulation of male gonad development	0.000242746	0.173984	Sema3a/Insl3	2
GO:0048532	anatomical structure arrangement	0.000839116	0.173984	Sema3a/Dll1	2
GO:0060972	left/right pattern formation	0.000917892	0.173984	Snai1/Dll1	2
GO:1905939	regulation of gonad development	0.000917892	0.173984	Sema3a/Insl3	2
GO:0061311	cell surface receptor signaling pathway involved in heart development	0.00117473	0.173984	Snai1/Dll1	2
GO:1901657	glycosyl compound metabolic process	0.0013652	0.173984	Tyw5/Mocs2/Nme6	3
GO:0046039	GTP metabolic process	0.00146205	0.173984	Mocs2/Nme6	2
GO:0008202	steroid metabolic process	0.0019582	0.197809	Hsd17b14/Pex2/Snai1/Pctp	4
GO:1901068	guanosine-containing compound metabolic process	0.00224909	0.197809	Mocs2/Nme6	2
GO:1901659	glycosyl compound biosynthetic process	0.00237466	0.197809	Tyw5/Nme6	2
GO:2000241	regulation of reproductive process	0.00396018	0.231681	Sema3a/Insl3/Snai1	3
GO:0007219	Notch signaling pathway	0.00409755	0.231681	Nr0b2/Snai1/Dll1	3
GO:0045740	positive regulation of DNA replication	0.00555144	0.231681	Cdk2/Atf1	2
GO:0046128	purine ribonucleoside metabolic process	0.0057426	0.231681	Mocs2/Nme6	2
GO:0042278	purine nucleoside metabolic process	0.00653703	0.231681	Mocs2/Nme6	2
GO:0009880	embryonic pattern specification	0.00737853	0.231681	Sema3a/Dll1	2
GO:0008406	gonad development	0.00767201	0.231681	Msh4/Sema3a/Insl3	3
GO:0050810	regulation of steroid biosynthetic process	0.00804011	0.231681	Pex2/Snai1	2
GO:0045137	development of primary sexual characteristics	0.00808384	0.231681	Msh4/Sema3a/Insl3	3
GO:0009119	ribonucleoside metabolic process	0.0091998	0.231681	Mocs2/Nme6	2
GO:0048608	reproductive structure development	0.0103647	0.231681	Msh4/Sema3a/Insl3/Snai1	4
GO:0061458	reproductive system development	0.0106895	0.231681	Msh4/Sema3a/Insl3/Snai1	4
GO:0009108	coenzyme biosynthetic process	0.013945	0.231681	Mocs2/Pdk3	2
GO:0009116	nucleoside metabolic process	0.013945	0.231681	Mocs2/Nme6	2
GO:0019218	regulation of steroid metabolic process	0.0151164	0.231681	Pex2/Snai1	2
GO:0035282	segmentation	0.0172644	0.231681	Sema3a/Dll1	2
GO:0007548	sex differentiation	0.0172733	0.231681	Msh4/Sema3a/Insl3	3
GO:0002315	marginal zone B cell differentiation	0.0193438	0.231681	Dll1	1
GO:0006241	CTP biosynthetic process	0.0193438	0.231681	Nme6	1
GO:0014807	regulation of somitogenesis	0.0193438	0.231681	Dll1	1
GO:0021612	facial nerve structural organization	0.0193438	0.231681	Sema3a	1
GO:0021800	cerebral cortex tangential migration	0.0193438	0.231681	Sema3a	1
GO:0034350	regulation of glial cell apoptotic process	0.0193438	0.231681	Dll1	1
GO:0046036	CTP metabolic process	0.0193438	0.231681	Nme6	1
GO:0046051	UTP metabolic process	0.0193438	0.231681	Nme6	1
GO:0048843	negative regulation of axon extension involved in axon guidance	0.0193438	0.231681	Sema3a	1
GO:0070863	positive regulation of protein exit from endoplasmic reticulum	0.0193438	0.231681	Slc51b	1
GO:0072070	loop of Henle development	0.0193438	0.231681	Dll1	1
GO:0098773	skin epidermis development	0.0205436	0.231681	Snai1/Dll1	2
GO:0006275	regulation of DNA replication	0.0208848	0.231681	Cdk2/Atf1	2
GO:0008203	cholesterol metabolic process	0.0208848	0.231681	Pex2/Pctp	2
GO:0006183	GTP biosynthetic process	0.0212579	0.231681	Nme6	1
GO:0009209	pyrimidine ribonucleoside triphosphate biosynthetic process	0.0212579	0.231681	Nme6	1
GO:0021559	trigeminal nerve development	0.0212579	0.231681	Sema3a	1
GO:0048630	skeletal muscle tissue growth	0.0212579	0.231681	Dll1	1
GO:0060600	dichotomous subdivision of an epithelial terminal unit	0.0212579	0.231681	Sema3a	1
GO:1902668	negative regulation of axon guidance	0.0212579	0.231681	Sema3a	1
GO:0019216	regulation of lipid metabolic process	0.0217916	0.231681	Pex2/Pdk3/Snai1	3
GO:0008584	male gonad development	0.0219226	0.231681	Sema3a/Insl3	2
GO:0046546	development of primary male sexual characteristics	0.0222732	0.231681	Sema3a/Insl3	2
GO:1902652	secondary alcohol metabolic process	0.0222732	0.231681	Pex2/Pctp	2
GO:0006086	acetyl-CoA biosynthetic process from pyruvate	0.0231684	0.231681	Pdk3	1
GO:0009083	branched-chain amino acid catabolic process	0.0231684	0.231681	Hibch	1
GO:0009208	pyrimidine ribonucleoside triphosphate metabolic process	0.0231684	0.231681	Nme6	1
GO:0016558	protein import into peroxisome matrix	0.0231684	0.231681	Pex2	1
GO:0021561	facial nerve development	0.0231684	0.231681	Sema3a	1
GO:0021610	facial nerve morphogenesis	0.0231684	0.231681	Sema3a	1
GO:0042362	fat-soluble vitamin biosynthetic process	0.0231684	0.231681	Snai1	1
GO:0060536	cartilage morphogenesis	0.0231684	0.231681	Snai1	1
GO:0070986	left/right axis specification	0.0231684	0.231681	Dll1	1
GO:0045995	regulation of embryonic development	0.023699	0.231681	Snai1/Dll1	2
GO:0016125	sterol metabolic process	0.0244257	0.231681	Pex2/Pctp	2
GO:0019755	one-carbon compound transport	0.0250752	0.231681	Upk3a	1
GO:0021604	cranial nerve structural organization	0.0250752	0.231681	Sema3a	1
GO:0030656	regulation of vitamin metabolic process	0.0250752	0.231681	Snai1	1
GO:0042762	regulation of sulfur metabolic process	0.0250752	0.231681	Pdk3	1
GO:0048505	regulation of timing of cell differentiation	0.0250752	0.231681	Dll1	1
GO:1900746	regulation of vascular endothelial growth factor signaling pathway	0.0250752	0.231681	Dll1	1
GO:1901070	guanosine-containing compound biosynthetic process	0.0250752	0.231681	Nme6	1
GO:1905941	positive regulation of gonad development	0.0250752	0.231681	Sema3a	1
GO:2000105	positive regulation of DNA-dependent DNA replication	0.0250752	0.231681	Cdk2	1
GO:0009148	pyrimidine nucleoside triphosphate biosynthetic process	0.0269784	0.231681	Nme6	1
GO:0034349	glial cell apoptotic process	0.0269784	0.231681	Dll1	1
GO:0045605	negative regulation of epidermal cell differentiation	0.0269784	0.231681	Dll1	1
GO:0061548	ganglion development	0.0269784	0.231681	Sema3a	1
GO:1902547	regulation of cellular response to vascular endothelial growth factor stimulus	0.0269784	0.231681	Dll1	1
GO:0051188	cofactor biosynthetic process	0.0278072	0.231681	Mocs2/Pdk3	2
GO:0007379	segment specification	0.0288779	0.231681	Dll1	1
GO:0009220	pyrimidine ribonucleotide biosynthetic process	0.0288779	0.231681	Nme6	1
GO:0010528	regulation of transposition	0.0288779	0.231681	Zfp869	1
GO:0010529	negative regulation of transposition	0.0288779	0.231681	Zfp869	1
GO:0032530	regulation of microvillus organization	0.0288779	0.231681	Podxl	1
GO:0040034	regulation of development, heterochronic	0.0288779	0.231681	Dll1	1
GO:0042359	vitamin D metabolic process	0.0288779	0.231681	Snai1	1
GO:0043518	negative regulation of DNA damage response, signal transduction by p53 class mediator	0.0288779	0.231681	Snai1	1
GO:0046132	pyrimidine ribonucleoside biosynthetic process	0.0288779	0.231681	Nme6	1
GO:2000726	negative regulation of cardiac muscle cell differentiation	0.0288779	0.231681	Dll1	1
GO:0007292	female gamete generation	0.0293674	0.231681	Msh4/Insl3	2
GO:0006833	water transport	0.0307739	0.231681	Upk3a	1
GO:0009081	branched-chain amino acid metabolic process	0.0307739	0.231681	Hibch	1
GO:0009218	pyrimidine ribonucleotide metabolic process	0.0307739	0.231681	Nme6	1
GO:0032196	transposition	0.0307739	0.231681	Zfp869	1
GO:0045540	regulation of cholesterol biosynthetic process	0.0307739	0.231681	Pex2	1
GO:0055075	potassium ion homeostasis	0.0307739	0.231681	Upk3a	1
GO:0002183	cytoplasmic translational initiation	0.0326661	0.231681	Mcts2	1
GO:0003198	epithelial to mesenchymal transition involved in endocardial cushion formation	0.0326661	0.231681	Snai1	1
GO:0006085	acetyl-CoA biosynthetic process	0.0326661	0.231681	Pdk3	1
GO:0006625	protein targeting to peroxisome	0.0326661	0.231681	Pex2	1
GO:0007350	blastoderm segmentation	0.0326661	0.231681	Sema3a	1
GO:0009147	pyrimidine nucleoside triphosphate metabolic process	0.0326661	0.231681	Nme6	1
GO:0030033	microvillus assembly	0.0326661	0.231681	Podxl	1
GO:0043574	peroxisomal transport	0.0326661	0.231681	Pex2	1
GO:0046134	pyrimidine nucleoside biosynthetic process	0.0326661	0.231681	Nme6	1
GO:0072662	protein localization to peroxisome	0.0326661	0.231681	Pex2	1
GO:0072663	establishment of protein localization to peroxisome	0.0326661	0.231681	Pex2	1
GO:2000810	regulation of bicellular tight junction assembly	0.0326661	0.231681	Snai1	1
GO:2001224	positive regulation of neuron migration	0.0326661	0.231681	Sema3a	1
GO:0006694	steroid biosynthetic process	0.0334168	0.231681	Pex2/Snai1	2
GO:0003002	regionalization	0.0337559	0.231681	Sema3a/Snai1/Dll1	3
GO:0046661	male sex differentiation	0.0342517	0.231681	Sema3a/Insl3	2
GO:0021783	preganglionic parasympathetic fiber development	0.0345548	0.231681	Sema3a	1
GO:0021854	hypothalamus development	0.0345548	0.231681	Sema3a	1
GO:0032693	negative regulation of interleukin-10 production	0.0345548	0.231681	Dll1	1
GO:0048841	regulation of axon extension involved in axon guidance	0.0345548	0.231681	Sema3a	1
GO:0060707	trophoblast giant cell differentiation	0.0345548	0.231681	Snai1	1
GO:0046890	regulation of lipid biosynthetic process	0.0359457	0.231681	Pex2/Snai1	2
GO:0002313	mature B cell differentiation involved in immune response	0.0364399	0.231681	Dll1	1
GO:0006699	bile acid biosynthetic process	0.0364399	0.231681	Pex2	1
GO:0021692	cerebellar Purkinje cell layer morphogenesis	0.0364399	0.231681	Dll1	1
GO:0035357	peroxisome proliferator activated receptor signaling pathway	0.0364399	0.231681	Pdk3	1
GO:0070861	regulation of protein exit from endoplasmic reticulum	0.0364399	0.231681	Slc51b	1
GO:0072148	epithelial cell fate commitment	0.0364399	0.231681	Dll1	1
GO:1905208	negative regulation of cardiocyte differentiation	0.0364399	0.231681	Dll1	1
GO:0009110	vitamin biosynthetic process	0.0383214	0.231681	Snai1	1
GO:0015721	bile acid and bile salt transport	0.0383214	0.231681	Slc51b	1
GO:0035384	thioester biosynthetic process	0.0383214	0.231681	Pdk3	1
GO:0046131	pyrimidine ribonucleoside metabolic process	0.0383214	0.231681	Nme6	1
GO:0071616	acyl-CoA biosynthetic process	0.0383214	0.231681	Pdk3	1
GO:0006399	tRNA metabolic process	0.0389869	0.231681	Tyw5/Yars2	2
GO:0009749	response to glucose	0.0394292	0.231681	Pdk3/Nr0b2	2
GO:0006298	mismatch repair	0.0401993	0.231681	Msh4	1
GO:0010560	positive regulation of glycoprotein biosynthetic process	0.0401993	0.231681	Slc51b	1
GO:0042451	purine nucleoside biosynthetic process	0.0401993	0.231681	Nme6	1
GO:0045683	negative regulation of epidermis development	0.0401993	0.231681	Dll1	1
GO:0046129	purine ribonucleoside biosynthetic process	0.0401993	0.231681	Nme6	1
GO:0048486	parasympathetic nervous system development	0.0401993	0.231681	Sema3a	1
GO:1903672	positive regulation of sprouting angiogenesis	0.0401993	0.231681	Dll1	1
GO:0009746	response to hexose	0.0407676	0.231681	Pdk3/Nr0b2	2
GO:0034284	response to monosaccharide	0.0412175	0.231681	Pdk3/Nr0b2	2
GO:0003272	endocardial cushion formation	0.0420736	0.231681	Snai1	1
GO:0003323	type B pancreatic cell development	0.0420736	0.231681	Dll1	1
GO:0006706	steroid catabolic process	0.0420736	0.231681	Hsd17b14	1
GO:0007413	axonal fasciculation	0.0420736	0.231681	Sema3a	1
GO:0048846	axon extension involved in axon guidance	0.0420736	0.231681	Sema3a	1
GO:0051602	response to electrical stimulus	0.0420736	0.231681	Cdk2	1
GO:0106030	neuron projection fasciculation	0.0420736	0.231681	Sema3a	1
GO:1902284	neuron projection extension involved in neuron projection guidance	0.0420736	0.231681	Sema3a	1
GO:2000505	regulation of energy homeostasis	0.0420736	0.231681	Dll1	1
GO:0051052	regulation of DNA metabolic process	0.0422273	0.231681	Cdk2/Atf1/Zfp869	3
GO:0030308	negative regulation of cell growth	0.0425787	0.231681	Sema3a/Nme6	2
GO:0001764	neuron migration	0.0434955	0.231681	Sema3a/Pex2	2
GO:0006221	pyrimidine nucleotide biosynthetic process	0.0439443	0.231681	Nme6	1
GO:0042044	fluid transport	0.0439443	0.231681	Upk3a	1
GO:0048485	sympathetic nervous system development	0.0439443	0.231681	Sema3a	1
GO:0060049	regulation of protein glycosylation	0.0439443	0.231681	Slc51b	1
GO:0097150	neuronal stem cell population maintenance	0.0439443	0.231681	Dll1	1
GO:1902230	negative regulation of intrinsic apoptotic signaling pathway in response to DNA damage	0.0439443	0.231681	Snai1	1
GO:1903020	positive regulation of glycoprotein metabolic process	0.0439443	0.231681	Slc51b	1
GO:0002335	mature B cell differentiation	0.0458114	0.240006	Dll1	1
GO:0009743	response to carbohydrate	0.046762	0.241249	Pdk3/Nr0b2	2
GO:0010894	negative regulation of steroid biosynthetic process	0.047675	0.241249	Snai1	1
GO:0038084	vascular endothelial growth factor signaling pathway	0.047675	0.241249	Dll1	1
GO:0045939	negative regulation of steroid metabolic process	0.047675	0.241249	Snai1	1
GO:1902667	regulation of axon guidance	0.047675	0.241249	Sema3a	1
GO:0032528	microvillus organization	0.049535	0.241249	Podxl	1
GO:0060384	innervation	0.049535	0.241249	Sema3a	1
GO:0090181	regulation of cholesterol metabolic process	0.049535	0.241249	Pex2	1
GO:0090314	positive regulation of protein targeting to membrane	0.049535	0.241249	Slc51b	1
Cellular component
ID	Description	pvalue	p.adjust	geneID	Count
GO:0016324	apical plasma membrane	0.0189176	0.392259	Podxl/Upk3a/Dll1	3
GO:0005779	integral component of peroxisomal membrane	0.0321158	0.392259	Pex2	1
GO:0031231	intrinsic component of peroxisomal membrane	0.0339732	0.392259	Pex2	1
GO:0031528	microvillus membrane	0.0339732	0.392259	Podxl	1
GO:0045177	apical part of cell	0.0394206	0.392259	Podxl/Upk3a/Dll1	3
GO:0035145	exon-exon junction complex	0.0395246	0.392259	Tdrd3	1
Molecular function
ID	Description	pvalue	p.adjust	geneID	Count
GO:0000049	tRNA binding	0.00415678	0.21319	Tyw5/Yars2	2
GO:0045499	chemorepellent activity	0.0190252	0.21319	Sema3a	1
GO:0030215	semaphorin receptor binding	0.0209082	0.21319	Sema3a	1
GO:0016783	sulfurtransferase activity	0.0227876	0.21319	Mocs2	1
GO:0017166	vinculin binding	0.0227876	0.21319	Sorbs3	1
GO:0004303	estradiol 17-beta-dehydrogenase activity	0.0246635	0.21319	Hsd17b14	1
GO:0008484	sulfuric ester hydrolase activity	0.0246635	0.21319	Arsg	1
GO:0038191	neuropilin binding	0.0246635	0.21319	Sema3a	1
GO:0004089	carbonate dehydratase activity	0.0265359	0.21319	Car5b	1
GO:0004550	nucleoside diphosphate kinase activity	0.0321319	0.21319	Nme6	1
GO:0042975	peroxisome proliferator activated receptor binding	0.0358452	0.21319	Nr0b2	1
GO:0031210	phosphatidylcholine binding	0.0376966	0.21319	Pctp	1
GO:0050997	quaternary ammonium group binding	0.0376966	0.21319	Pctp	1
GO:0046965	retinoid X receptor binding	0.0413889	0.21319	Nr0b2	1
GO:0005112	Notch binding	0.0432299	0.21319	Dll1	1
GO:0004190	aspartic-type endopeptidase activity	0.0469015	0.21319	Cym	1
GO:0016289	CoA hydrolase activity	0.0469015	0.21319	Hibch	1
GO:0046966	thyroid hormone receptor binding	0.0469015	0.21319	Nr0b2	1
GO:0070566	adenylyltransferase activity	0.0469015	0.21319	Ficd	1
GO:0070001	aspartic-type peptidase activity	0.0487322	0.21319	Cym	1
